# Supplementary material for: Potential for re-emergence of wheat stem rust in the United Kingdom
Source: Commun Biol. 2018 Feb 8;1:13. doi: 10.1038/s42003-018-0013-y (PMC6053080; doi:10.1038/s42003-018-0013-y)
Supplement: Supplementary file 3 — Supplementary Data 1 [file 42003_2018_13_MOESM3_ESM.xlsx]

## Sheet: Table S3
Supplementary Data file 1. Quantity of reads that aligned to the P. graminis f. sp. tritici (Pgt) reference genome.
		PGT		Unmapped reads
ID	Total number of reads	Mapped reads	% mapped	Unmapped reads	% unmapped reads
IR-06	35146696	22774556	63.7105	12972361	36.2895
IR-01	35318478	22087688	63.4912	12700886	36.5088
IR-02	36716654	19134048	53.0411	16939934	46.9589
IR-03	47552214	30261104	63.1754	17639028	36.8246
IR-04	48907508	16215732	33.8153	31738126	66.1847
IR-05	34129978	22895191	66.5101	11528460	33.4899
ET-03	46334004	17336009	37.5808	28794003	62.4192
ET-04	38312066	17448543	45.7456	20694047	54.2544
SA-01	28839910	23449839	80.4422	5701316	19.5578
SA-02	28443092	21193751	73.7965	7525447	26.2035
SA-03	27352468	16714189	60.65	10844247	39.35
SA-04	28474336	24540108	85.282	4235144	14.718
SA-05	26624248	21118625	78.5681	5760765	21.4319
SA-06	28949700	23281656	79.6497	5948415	20.3503
SA-07	30829236	24832946	79.7936	6288549	20.2064
UR-01	41650724	25127510	59.9318	16799326	40.0682
UR-02	37105752	19751893	52.8088	17650746	47.1912
IT-01	31801600	19547396	61.359	12310010	38.641
IT-02	34722908	9060613	26.0673	25697945	73.9327
IT-03	40018580	8812034	21.981	31277206	78.019
IT-04	38635164	9146982	23.6399	29545954	76.3601
IS-01	28175112	20075500	72.792	7503753	27.208
IS-02	26562626	21177731	79.7623	5373314	20.2377
IS-03	28351766	22324415	78.7885	6010191	21.2115
CZ-01	25186000	20430485	80.5997	4917603	19.4003
CZ-02	21631238	16598106	76.2502	5169842	23.7498
CZ-03	22646680	18007151	79.0261	4779188	20.9739
DK-01	36837594	19305019	52.4467	17503843	47.5533
DK-02	41526158	24649109	59.3979	16849173	40.6021
SE-01	42742066	22623858	52.9833	20076132	47.0167
UK-01	25928516	7602821	29.7643	17940629	70.2357
ET-02	50723346	1726512	43.8254	2213008	56.1746
ET-01	54114602	19537622	36.7543	33619784	63.2457
PK-01	34551098	14867846	43.1995	19548844	56.8005
PK-02	37054702	14721003	39.9608	22117570	60.0392
PK-03	37541674	7569764	20.4532	29440440	79.5468
H-01	37302334	28951648	77.4738	8417960	22.5262
M-01	36421292	15230809	41.7331	21264911	58.2669
M-02	42234382	25612140	61.9026	15762779	38.0974
PK-04	35973026	14040254	39.5212	21485611	60.4788
AU-01	39681756	25142318	64.8723	13614339	35.1277
AU-02	99779364	33441244	98.1753	621546	1.82471
SE-02	46051130	28188308	48.9457	29402708	51.0543
SE-03	45898798	32104477	55.1431	26115827	44.8569
US-01	63578014	32553817	51.3493	30842988	48.6507

## Sheet: Sheet1
		91797596	Inge_HVNYTCCXX_L5_1.fq					45898798
		91797596	Inge_HVNYTCCXX_L5_2.fq
		101446692	1037_LIB8697_LDI7344_GCCAAT_L001_R1.fastq				8697	50723346
		101446692	1037_LIB8697_LDI7344_GCCAAT_L001_R2.fastq
		108229204	1037_LIB8700_LDI7347_ACAGTG_L001_R1.fastq				8700	54114602
		108229204	1037_LIB8700_LDI7347_ACAGTG_L001_R2.fastq
		92668008	1743_LIB20224_LDI18003_AGTTCC_L005_R1.fastq				20224	46334004
		92668008	1743_LIB20224_LDI18003_AGTTCC_L005_R2.fastq
		76624132	1743_LIB20225_LDI18004_ATGTCA_L005_R1.fastq				20225	38312066
		76624132	1743_LIB20225_LDI18004_ATGTCA_L005_R2.fastq
		57679820	1790_LIB21145_LDI18503_CGATGT_L002_R1.fastq				21145	28839910
		57679820	1790_LIB21145_LDI18503_CGATGT_L002_R2.fastq
		56886184	1790_LIB21146_LDI18504_TGACCA_L002_R1.fastq				21146	28443092
		56886184	1790_LIB21146_LDI18504_TGACCA_L002_R2.fastq
		54704936	1790_LIB21147_LDI18505_ACAGTG_L002_R1.fastq				21147	27352468
		54704936	1790_LIB21147_LDI18505_ACAGTG_L002_R2.fastq
		56948672	1790_LIB21148_LDI18506_GCCAAT_L002_R1.fastq				21148	28474336
		56948672	1790_LIB21148_LDI18506_GCCAAT_L002_R2.fastq
		53248496	1790_LIB21149_LDI18507_CAGATC_L002_R1.fastq				21149	26624248
		53248496	1790_LIB21149_LDI18507_CAGATC_L002_R2.fastq
		57899400	1790_LIB21150_LDI18508_CTTGTA_L002_R1.fastq				21150	28949700
		57899400	1790_LIB21150_LDI18508_CTTGTA_L002_R2.fastq
		61658472	1790_LIB21151_LDI18509_ATCACG_L002_R1.fastq				21151	30829236
		61658472	1790_LIB21151_LDI18509_ATCACG_L002_R2.fastq
		83301448	1790_LIB21154_LDI18512_GATCAG_L002_R1.fastq				21154	41650724
		83301448	1790_LIB21154_LDI18512_GATCAG_L002_R2.fastq
		74211504	1790_LIB21155_LDI18513_TAGCTT_L002_R1.fastq				21155	37105752
		74211504	1790_LIB21155_LDI18513_TAGCTT_L002_R2.fastq
		31801600	1953_LIB23166_LDI20505_CAGATC_L001_R1.fastq				23166	15900800	31801600
		31801600	1953_LIB23166_LDI20505_CAGATC_L001_R2.fastq
		34722908	1953_LIB23167_LDI20506_GGCTAC_L001_R1.fastq				23167	17361454	34722908
		34722908	1953_LIB23167_LDI20506_GGCTAC_L001_R2.fastq
		40018580	1953_LIB23168_LDI20507_AGTCAA_L001_R1.fastq				23168	20009290	40018580
		40018580	1953_LIB23168_LDI20507_AGTCAA_L001_R2.fastq
		38635164	1953_LIB23169_LDI20508_ATGTCA_L001_R1.fastq				23169	19317582	38635164
		38635164	1953_LIB23169_LDI20508_ATGTCA_L001_R2.fastq
		28175112	1967_LIB23287_LDI20578_CAGATC_L002_R1.fastq				23287	14087556	28175112
		28175112	1967_LIB23287_LDI20578_CAGATC_L002_R2.fastq
		50372000	1975_LIB23304_LDI20595_CTTGTA_L003_R1.fastq				23304	25186000
		50372000	1975_LIB23304_LDI20595_CTTGTA_L003_R2.fastq
		43262476	1975_LIB23308_LDI20599_GATCAG_L003_R1.fastq				23308	21631238
		43262476	1975_LIB23308_LDI20599_GATCAG_L003_R2.fastq
		45293360	1975_LIB23311_LDI20602_AGTCAA_L003_R1.fastq				23311	22646680
		45293360	1975_LIB23311_LDI20602_AGTCAA_L003_R2.fastq
		53125252	1977_LIB23294_LDI20585_AGTCAA_L002_R1.fastq				23294	26562626
		53125252	1977_LIB23294_LDI20585_AGTCAA_L002_R2.fastq
		56703532	1977_LIB23295_LDI20586_AGTTCC_L002_R1.fastq				23295	28351766
		56703532	1977_LIB23295_LDI20586_AGTTCC_L002_R2.fastq
		73675188	2078_LIB25040_LDI22334_TAGCTT_L005_R1.fastq				25040	36837594
		73675188	2078_LIB25040_LDI22334_TAGCTT_L005_R2.fastq
		83052316	2078_LIB25045_LDI22339_CTATAC_L006_R1.fastq				25045	41526158
		83052316	2078_LIB25045_LDI22339_CTATAC_L006_R2.fastq
		85484132	2078_LIB25056_LDI22350_ACTTGA_L007_R1.fastq				25056	42742066
		85484132	2078_LIB25056_LDI22350_ACTTGA_L007_R2.fastq
		51857032	2149_LIB26232_LDI23264_GTCCGC_L007_R1.fastq				26232	25928516
		51857032	2149_LIB26232_LDI23264_GTCCGC_L007_R2.fastq
		92102260	Ever_HVNYTCCXX_L6_1.fastq				ever	46051130
		92102260	Ever_HVNYTCCXX_L6_2.fastq
		70293392	IR10_HWM7HCCXX_L2_1.fastq				IR10	35146696
		70293392	IR10_HWM7HCCXX_L2_2.fastq
		70636956	IR11_HWM7HCCXX_L1_1.fastq				IR11	35318478
		70636956	IR11_HWM7HCCXX_L1_2.fastq
		73433308	IR16_HWM7HCCXX_L1_1.fastq				IR16	36716654
		73433308	IR16_HWM7HCCXX_L1_2.fastq
		95104428	IR5_HWN2GCCXX_L6_1.fastq				IR5	47552214
		95104428	IR5_HWN2GCCXX_L6_2.fastq
		97815016	IR7_HWN2GCCXX_L6_1.fastq				IR7	48907508
		97815016	IR7_HWN2GCCXX_L6_2.fastq
		68259956	IR9_HWN2GCCXX_L6_1.fastq				IR9	34129978
		68259956	IR9_HWN2GCCXX_L6_2.fastq
		91797596	Inge_HVNYTCCXX_L5_1.fastq				Inge	45898798
		91797596	Inge_HVNYTCCXX_L5_2.fastq
		69102196	P1_15_15_HWN2GCCXX_L4_1.fastq				P1	34551098
		69102196	P1_15_15_HWN2GCCXX_L4_2.fastq
		74109404	P2_15_35_HWN2GCCXX_L4_1.fastq				P2	37054702
		74109404	P2_15_35_HWN2GCCXX_L4_2.fastq
		75083348	P3_15_67_HWN2GCCXX_L5_1.fastq				P3	37541674
		75083348	P3_15_67_HWN2GCCXX_L5_2.fastq
		74604668	Pgt_H3_HVNYTCCXX_L5_1.fastq				Pgt	37302334
		74604668	Pgt_H3_HVNYTCCXX_L5_2.fastq
		72842584	RKQ_HWM7HCCXX_L2_1.fastq				RKQ	36421292
		72842584	RKQ_HWM7HCCXX_L2_2.fastq
		84468764	RTQ_HWM7HCCXX_L1_1.fastq				RTQ	42234382
		84468764	RTQ_HWM7HCCXX_L1_2.fastq
		71946052	SBPK_P5_HWN2GCCXX_L4_1.fastq				SBPK	35973026
		71946052	SBPK_P5_HWN2GCCXX_L4_2.fastq
		127156028	USA_1.fastq				USA	63578014
		127156028	USA_2.fastq
		79363512	SRR1593666_1.fastq				SRR66	39681756
		79363512	SRR1593666_2.fastq
		199558728	SRR1593725_R1.fastq				SRR725	99779364
		199558728	SRR1593725_R2.fastq
